# Supplementary material for: Improved Cardiovascular Effects of a Novel Pomegranate Byproduct Extract Obtained through Hydrodynamic Cavitation
Source: Nutrients. 2024 Feb 10;16(4):506. doi: 10.3390/nu16040506 (PMC10893178; doi:10.3390/nu16040506)
Supplement: Supplementary file 1 [file nutrients-16-00506-s001.zip]

Archive with 1 entries (1 files):
- nutrients-2845863-supplementary.pdf
